# Supplementary material for: Dialkyl Carbamoyl Chloride–Coated Dressing Prevents Macrophage and Fibroblast Stimulation via Control of Bacterial Growth: An In Vitro Assay
Source: Microorganisms. 2022 Sep 13;10(9):1825. doi: 10.3390/microorganisms10091825 (PMC9502631; doi:10.3390/microorganisms10091825)
Supplement: Supplementary file 1 [file microorganisms-10-01825-s001.zip]

Archive with 1 entries (1 files):
- microorganisms-1809877-supplementary.pdf
